# Supplementary material for: Constructing the Mo2C@MoOx Heterostructure for Improved SERS Application
Source: Biosensors (Basel). 2022 Jan 19;12(2):50. doi: 10.3390/bios12020050 (PMC8869368; doi:10.3390/bios12020050)
Supplement: Supplementary file 1 [file biosensors-12-00050-s001.zip]

Archive with 1 entries (1 files):
- biosensors-1547646-supplementary.pdf
